# Supplementary material for: Differences in gene expression between high‐grade dysplasia and invasive HPV+ and HPV− tonsillar and base of tongue cancer
Source: Cancer Med. 2019 Aug 27;8(14):6221–32. doi: 10.1002/cam4.2450 (PMC6797576; doi:10.1002/cam4.2450)
Supplement: Supplementary file 1 [file CAM4-8-6221-s001.xlsx]

## Sheet: Blad1
		Number of cases %
	Total number of cases	24	1
	Diagnosis
	C090	12	0.5
	C091	2	0.0833333
	C098	6	0.25
	C099	1	0.0416667
	C019	3	0.125
	Age
	Median	64
	Mean	62.2917
	Sex
	Male	16	0.666667
	Female	8	0.333333
	Tumor differeniation
	Poorly	12	0.5
	Moderately	12	0.5
	Well	0	0
	Tumor size
	T1	2	0.0833333
	T2	12	0.5
	T3	5	0.208333
	T4	5	0.208333
	Nodal disease
	N0	8	0.333333
	N1	3	0.125
	N2a	1	0.0416667
	N2b	9	0.375
	N2c	3	0.125
	N3a	0	0
	N3b	0	0
	Distant metastasis
	M0	23	0.958333
	M1	1	0.0416667
	Tumor stage *
	I	4	0.166667
	II	10	0.416667
	III	3	0.125
	IVa	6	0.25
	IVb	0	0
	IVc	1	0.0416667
	HPV status
	HPV DNA+	13	0.541667
	HPV DNA-	11	0.458333
	p16 status
	p16+	13	0.541667
	p16-	11	0.458333
	Included in gene expression assay
		12	0.5
	Included in IHC protein analysis
		24	1
	*AJCC 8th edition
