# Supplementary material for: Differences in gene expression between high‐grade dysplasia and invasive HPV+ and HPV− tonsillar and base of tongue cancer
Source: Cancer Med. 2019 Aug 27;8(14):6221–32. doi: 10.1002/cam4.2450 (PMC6797576; doi:10.1002/cam4.2450)
Supplement: Supplementary file 2 [file CAM4-8-6221-s002.xlsx]

## Sheet: Blad1
	Cases	Diagnosis	Age	Sex	Tumor differeniation	Tumor size	Nodal disease	Distant metastasis	Tumor stage *	HPV status	p16 status	Included in gene expression assay	Tested for protein expression by IHC
	1	C098	68	male	poorly	T2	N0	M0	II	-	-	Yes	Yes		* Tumor stage according to AJCC 8th edition
	2	C091	58	female	moderately	T2	N0	M0	II	-	-	Yes	Yes
	3	C098	62	female	moderately	T3	N0	M0	III	-	-	Yes	Yes
	4	C098	62	male	moderately	T3	N0	M0	III	-	-	Yes	Yes
	5	C090	58	male	poorly	T2	N2a	M0	IVa	-	-	Yes	Yes
	6	C019	80	male	moderately	T4a	N2b	M0	IVa	-	-	Yes	Yes
	7	C099	54	female	poorly	T2	N0	M0	I	+	+	Yes	Yes
	8	C090	42	male	moderately	T1	N1	M0	I	+	+	Yes	Yes
	9	C091	44	male	moderately	T3	N0	M0	II	+	+	Yes	No
	10	C090	70	male	poorly	T2	N2b	M0	II	+	+	Yes	Yes
	11	C090	63	male	moderately	T2	N2b	M0	II	+	+	Yes	Yes
	12	C090	52	female	poorly	T2	N2b	M0	II	+	+	Yes	Yes
	13	C098	65	female	moderately	T4	N2c	M1	IVc	-	-	No	Yes
	14	C090	50	male	poorly	T4a	N0	M0	IVa	-	-	No	Yes
	15	C098	76	male	moderately	T4	N2b	M0	IVa	-	-	No	Yes
	16	C019	68	male	poorly	T2	N2c	M0	IVa	-	-	No	Yes
	17	C019	71	female	moderately	T3	N2c	M0	IVa	-	-	No	Yes
	18	C090	70	male	moderately	T1	N1	M0	I	+	+	No	Yes
	19	C090	66	female	poorly	T2	N0	M0	I	+	+	No	Yes
	20	C090	65	male	moderately	T1	N2b	M0	II	+	+	No	Yes
	21	C090	53	male	poorly	T2	N2b	M0	II	+	+	No	Yes
	22	C090	54	male	poorly	T2	N2b	M0	II	+	+	No	Yes
	23	C090	66	male	poorly	T3	N2b	M0	III	+	+	No	Yes
	24	C098	78	female	poorly	T4	N1	M0	II	+	+	No	Yes
