# Supplementary material for: Differences in gene expression between high‐grade dysplasia and invasive HPV+ and HPV− tonsillar and base of tongue cancer
Source: Cancer Med. 2019 Aug 27;8(14):6221–32. doi: 10.1002/cam4.2450 (PMC6797576; doi:10.1002/cam4.2450)
Supplement: Supplementary file 3 [file CAM4-8-6221-s003.xlsx]

## Sheet: Sheet2
	Antibody	Secondary antibody	Antigen retrieval	Antibody conc.	Manufacturer	Evaluation
	Mouse monoclonal (47C1068) to Psoriasin	Biotinylated horse anti-mouse IgG Antibody	Citrate buffer, pH 6	1:100	Santa Cruz Biotechnology, Dallas, Texas, United states	Percent stained cells of high-grade dysplasia/invasive tumor areas: >30% difference was considered as differential expression.
	Rabbit monoclonal [EPR8296] to Periplakin	Biotinylated goat anti-rabbit IgG Antibody	EDTA buffer, pH 9	1:100	Abcam, Eugene, Oregon, United States	Staining intensity of high-grade dysplasia/invasive tumor areas: 0=absent, 1=weak, 2=medium, 3=strong
	Rabbit monoclonal [SP205] to SPARC	Biotinylated goat anti-rabbit IgG Antibody	Citrate buffer, pH 6	1:100	Abcam, Eugene, Oregon, United States	Staining intensity of the extracellular matrix surrounding high-grade dysplasia/invasive tumor areas: 0=absent, 1=weak, 2=medium, 3=strong
	Rabbit monoclonal [EPR3206(2)] to Galectin-1	Biotinylated goat anti-rabbit IgG Antibody	Citrate buffer, pH 6	1:500	Abcam, Eugene, Oregon, United States	Staining intensity of high-grade dysplasia/invasive tumor areas: 0=absent, 1=weak, 2=medium, 3=strong Number of TILs inhigh-grade dysplasia/invasive tumor areas: 0=absent, 1=few, 2=intermediate, 3=many
	Rabbit monoclonal [EPR6483] to IL1-RA	Biotinylated goat anti-rabbit IgG Antibody	Citrate buffer, pH 6	1:500	Abcam, Eugene, Oregon, United States	Staining intensity comparing high-grade dysplasia and invasive tumor areas: 0=no difference, 1=stronger in high-grade dysplasia, 2=stronger invasive
	Rabbit monoclonal [EPR7785] to Type I collagen	Biotinylated goat anti-rabbit IgG Antibody	EDTA buffer, pH 9	1:1500	Abcam, Eugene, Oregon, United States	Staining intensity of the extracellular matrix surrounding high-grade dysplasia/invasive tumor areas: 0=absent, 1=weak, 2=medium, 3=strong
