# Supplementary material for: Differences in gene expression between high‐grade dysplasia and invasive HPV+ and HPV− tonsillar and base of tongue cancer
Source: Cancer Med. 2019 Aug 27;8(14):6221–32. doi: 10.1002/cam4.2450 (PMC6797576; doi:10.1002/cam4.2450)
Supplement: Supplementary file 4 [file CAM4-8-6221-s004.xlsx]

## Sheet: Blad1
	Case	Psoriasin		Periplakin		Type I collagen		Galectin-1		Galectin-1 TILs		SPARC		IL1-RA
		High-grade dysplasia	Invasive carcinoma	High-grade dysplasia	Invasive carcinoma	High-grade dysplasia	Invasive carcinoma	High-grade dysplasia	Invasive carcinoma	High-grade dysplasia	Invasive carcinoma	High-grade dysplasia	Invasive carcinoma
	1	0.7	0.01	3	1	3	3	2	2	0	0	1	2	1
	2	0.9	0.3	2	2	2	3	1	3	0	1	1	2	0
	3	0.5	0.1	2	3	3	3	2	2	1	1	0	2	1
	4	0.7	0.01	3	1	2	3	1	2	1	1	1	2	0
	5	0.7	0.6	x	x	x	x	x	x	x	x	x	x	0
	6	0.3	0.2	2	2	3	3	2	2	1	0	3	3	1
	7	0.8	0.05	2	2	2	2	3	3	2	2	3	3	0
	8	0.6	0.7	2	1	2	3	1	1	2	2	0	1	0
	9	0.7	0	3	1	3	3	0	0	0	1	2	3	0
	10	0.4	0.05	3	2	3	3	1	1	2	2	2	3	0
	11	0.7	0.05	2	2	2	3	1	2	1	2	2	3	0
	12	0.5	0.01	1	1	2	2	1	2	1	2	1	3	0
	13	0.9	0.3	1	1	1	2	1	2	0	0	1	2	0
	14	0.9	0.7	1	1	3	3	0	1	1	2	0	2	0
	15	0.8	0.1	2	2	1	3	1	1	1	1	0	0	0
	16	0.2	0	2	3	1	2	0	1	1	1	0	0	1
	17	0.7	0.2	2	2	2	3	1	1	2	2	1	1	0
	18	0.6	0.1	2	1	2	3	1	1	1	1	1	1	0
	19	0.7	0.4	1	2	2	2	2	1	2	2	1	3	1
	20	0.5	0.8	2	1	1	2	3	3	2	2	0	1	0
	21	0.9	0.8	2	2	2	3	1	1	2	2	0	2	0
	22	0.1	0.3	1	1	1	3	2	2	2	2	1	2	0
	23	0.2	0	2	2	3	3	0	2	1	1	1	3	0
	24	0.8	0.05	3	1	1	2	0	1	1	2	1	3	0
